# Supplementary material for: The wheat stripe rust resistance gene YrNAM is Yr10
Source: Nat Commun. 2024 Apr 17;15:3291. doi: 10.1038/s41467-024-47513-z (PMC11024124; doi:10.1038/s41467-024-47513-z)
Supplement: Supplementary file 2 — Source Data [file 41467_2024_47513_MOESM2_ESM.xlsx]

## Sheet: Figure 1d
Figure 1d	EVCouplings output for amino acid onservation (%) and alignment statistics.
Alignment statistics:
prefix	minimum_column_coverage	num_seqs	seqlen	num_cov	num_lc	perc_cov	1st_uc	last_uc	len_cov	num_lc_cov	N_eff
a47d5c03664a4667941a1fae9ef97b7e/TARGET_b0.1/align/TARGET_b0.1	0.7	6268	408	209	199	0.512	76	300	225	16
i	A_i	conservation	-	A	C	D	E	F	G	H	I	K	L	M	N	P	Q	R	S	T	V	W	Y
1	M	0.999	1	0	0	0	0	0	0	0	0	0	0	0	0	0	0	0	0	0	0	0	0
2	E	0.999	1	0	0	0	0	0	0	0	0	0	0	0	0	0	0	0	0	0	0	0	0
3	H	0.999	1	0	0	0	0	0	0	0	0	0	0	0	0	0	0	0	0	0	0	0	0
4	E	0.999	1	0	0	0	0	0	0	0	0	0	0	0	0	0	0	0	0	0	0	0	0
5	E	0.999	1	0	0	0	0	0	0	0	0	0	0	0	0	0	0	0	0	0	0	0	0
6	D	0.999	1	0	0	0	0	0	0	0	0	0	0	0	0	0	0	0	0	0	0	0	0
7	S	0.999	1	0	0	0	0	0	0	0	0	0	0	0	0	0	0	0	0	0	0	0	0
8	F	0.999	1	0	0	0	0	0	0	0	0	0	0	0	0	0	0	0	0	0	0	0	0
9	D	0.999	1	0	0	0	0	0	0	0	0	0	0	0	0	0	0	0	0	0	0	0	0
10	V	0.998	0.999	0	0	0	0	0	0	0	0	0	0	0	0	0	0	0	0	0	0	0	0
11	E	0.998	0.999	0	0	0	0	0	0	0	0	0	0	0	0	0	0	0	0	0	0	0	0
12	N	0.998	0.999	0	0	0	0	0	0	0	0	0	0	0	0	0	0	0	0	0	0	0	0
13	L	0.998	0.999	0	0	0	0	0	0	0	0	0	0	0	0	0	0	0	0	0	0	0	0
14	V	0.998	0.999	0	0	0	0	0	0	0	0	0	0	0	0	0	0	0	0	0	0	0	0
15	C	0.998	0.999	0	0	0	0	0	0	0	0	0	0	0	0	0	0	0	0	0	0	0	0
16	T	0.998	0.999	0	0	0	0	0	0	0	0	0	0	0	0	0	0	0	0	0	0	0	0
17	P	0.998	0.999	0	0	0	0	0	0	0	0	0	0	0	0	0	0	0	0	0	0	0	0
18	T	0.997	0.999	0	0	0	0	0	0	0	0	0	0	0	0	0	0	0	0	0	0	0	0
19	D	0.996	0.999	0	0	0	0	0	0	0	0	0.001	0	0	0	0	0	0	0	0	0	0	0
20	A	0.995	0.998	0	0	0	0	0	0	0	0	0	0	0	0	0	0	0	0	0	0	0	0
21	D	0.995	0.998	0	0	0	0	0	0	0	0	0	0	0	0	0	0	0	0	0	0	0	0
22	L	0.994	0.998	0	0	0	0	0	0	0	0	0	0.001	0	0	0	0	0	0	0	0	0	0
23	G	0.994	0.998	0	0	0	0	0	0	0	0	0	0	0	0	0	0	0	0	0	0	0	0
24	I	0.993	0.998	0	0	0	0	0	0	0	0	0	0	0	0	0	0	0	0	0	0	0	0
25	P	0.991	0.997	0	0	0.001	0	0	0	0	0	0	0	0	0	0	0	0	0.001	0	0	0	0
26	M	0.987	0.996	0	0.001	0	0	0	0	0	0.001	0	0	0.001	0	0	0	0	0.001	0	0	0	0
27	S	0.986	0.995	0	0	0.001	0.001	0	0	0	0	0	0	0	0.001	0	0	0	0.001	0	0	0	0
28	P	0.981	0.993	0	0	0.001	0.001	0	0	0	0	0	0	0	0.001	0	0	0	0.001	0	0	0	0
29	T	0.977	0.991	0.001	0	0	0.002	0	0	0	0	0	0	0	0.001	0	0	0	0.002	0.001	0	0	0
30	H	0.97	0.988	0.001	0	0.001	0.002	0	0	0.001	0	0	0	0.001	0.001	0	0	0.001	0.001	0.001	0	0	0
31	L	0.963	0.986	0.001	0	0.001	0.001	0	0	0	0.001	0.001	0	0.001	0.002	0	0	0.001	0.003	0.001	0.001	0	0
32	P	0.952	0.98	0.001	0	0.001	0.002	0	0	0	0.001	0.002	0	0.001	0.004	0.001	0.001	0.001	0.003	0.002	0	0	0
33	L	0.929	0.968	0.002	0	0.001	0.001	0	0	0	0.002	0.002	0.001	0	0.001	0.001	0.001	0.011	0.004	0.003	0.001	0	0
34	P	0.903	0.953	0.002	0	0	0.001	0.002	0	0	0.017	0.002	0.001	0.001	0.003	0.001	0.003	0.003	0.007	0.002	0.001	0	0
35	L	0.886	0.941	0.025	0	0.001	0.002	0	0.001	0.001	0.001	0.001	0.002	0	0.007	0.001	0.007	0.003	0.003	0.003	0.001	0	0
36	P	0.866	0.93	0.003	0	0	0.001	0	0.001	0	0.012	0.003	0.008	0.002	0.003	0	0.003	0.003	0.008	0.022	0.002	0	0
37	L	0.851	0.918	0.015	0	0.002	0.001	0	0.011	0.001	0.002	0.027	0.001	0.001	0.002	0.001	0.001	0.001	0.011	0.003	0.001	0	0
38	P	0.824	0.901	0.003	0.001	0.002	0.001	0	0	0.002	0.027	0.011	0	0.001	0.005	0.002	0.002	0.004	0.025	0.008	0.004	0	0
39	P	0.817	0.892	0.004	0	0	0.001	0.001	0.001	0.001	0.014	0.047	0	0.002	0.005	0.002	0.002	0.005	0.009	0.005	0.01	0	0
40	S	0.802	0.88	0.003	0.003	0.002	0.002	0	0	0.001	0.004	0.003	0.001	0.001	0.013	0.003	0.001	0.003	0.051	0.006	0.023	0	0
41	S	0.787	0.872	0.029	0	0.002	0.004	0	0.002	0.001	0.002	0.023	0	0.001	0.008	0.002	0.001	0.006	0.038	0.006	0.002	0	0
42	R	0.79	0.865	0.007	0.003	0.004	0.003	0	0.001	0.002	0.001	0.004	0.001	0.001	0.023	0.001	0.003	0.002	0.069	0.008	0.001	0	0.001
43	H	0.759	0.861	0.025	0	0.028	0.008	0	0.015	0.003	0.001	0.005	0.001	0.001	0.011	0.003	0.004	0.003	0.019	0.009	0.002	0	0
44	M	0.753	0.855	0.014	0.002	0.002	0.006	0.002	0.003	0.003	0.004	0.003	0.036	0.003	0.008	0.004	0.002	0.002	0.028	0.021	0.003	0	0
45	I	0.742	0.852	0.005	0.012	0.002	0.002	0	0.004	0.003	0.039	0.003	0.017	0.001	0.007	0.001	0.006	0.006	0.02	0.008	0.008	0.001	0.002
46	M	0.751	0.845	0.006	0.001	0.061	0.004	0.002	0.003	0.004	0.003	0.003	0.003	0.001	0.014	0.007	0.004	0.001	0.028	0.007	0.004	0	0
47	S	0.728	0.839	0.04	0.002	0.005	0.005	0.003	0.002	0.005	0.004	0.003	0.007	0.001	0.006	0.029	0.005	0.003	0.027	0.008	0.006	0	0.002
48	N	0.719	0.832	0.025	0.001	0.005	0.02	0	0.008	0.003	0.006	0.041	0.003	0.001	0.006	0.002	0.014	0.005	0.019	0.007	0.003	0	0
49	T	0.699	0.826	0.006	0.002	0.012	0.013	0.001	0.003	0.008	0.01	0.013	0.037	0.001	0.012	0.002	0.01	0.011	0.015	0.006	0.004	0	0.007
50	D	0.704	0.821	0.008	0	0.005	0.044	0.001	0.004	0.007	0.007	0.01	0.001	0.002	0.006	0.004	0.034	0.005	0.01	0.009	0.022	0	0.001
51	H	0.697	0.815	0.004	0.001	0.008	0.045	0	0.003	0.005	0.031	0.025	0.005	0.002	0.013	0.002	0.008	0.009	0.007	0.01	0.007	0	0.001
52	V	0.686	0.811	0.005	0	0.005	0.004	0.001	0.001	0.041	0.007	0.029	0.009	0.002	0.008	0.007	0.007	0.007	0.011	0.01	0.003	0.031	0.001
53	V	0.68	0.806	0.003	0.001	0.038	0.013	0.001	0.008	0.006	0.006	0.03	0.002	0.002	0.011	0.003	0.034	0.011	0.01	0.007	0.005	0	0.004
54	A	0.665	0.8	0.011	0.027	0.008	0.015	0.002	0.004	0.003	0.006	0.004	0.024	0.011	0.008	0.003	0.008	0.004	0.043	0.008	0.007	0	0.003
55	E	0.668	0.794	0.006	0.031	0.006	0.016	0.003	0.033	0.002	0.01	0.005	0.006	0.001	0.045	0.003	0.006	0.004	0.021	0.006	0.003	0	0.001
56	S	0.665	0.789	0.046	0	0.005	0.008	0.001	0.031	0.003	0.002	0.006	0.009	0.001	0.005	0.04	0.007	0.016	0.012	0.009	0.008	0	0.001
57	S	0.656	0.782	0.009	0.005	0.005	0.006	0.003	0.002	0.005	0.011	0.007	0.004	0.001	0.023	0.002	0.006	0.007	0.059	0.046	0.004	0.003	0.009
58	A	0.665	0.777	0.004	0.001	0.004	0.008	0.001	0.002	0.003	0.023	0.057	0.005	0.006	0.01	0.001	0.007	0.066	0.011	0.007	0.004	0.001	0.001
59	Q	0.64	0.772	0.023	0.003	0.006	0.048	0	0.002	0.019	0.007	0.01	0.002	0.002	0.01	0.004	0.031	0.01	0.019	0.028	0.004	0	0
60	A	0.717	0.768	0.004	0.166	0.003	0.008	0	0.003	0.004	0.004	0.004	0.002	0.002	0.007	0.002	0.004	0.003	0.008	0.004	0.003	0	0
61	V	0.709	0.762	0.004	0	0.004	0.007	0	0.002	0.005	0.002	0.005	0.003	0.001	0.01	0.165	0.006	0.003	0.011	0.006	0.003	0	0.001
62	A	0.652	0.756	0.007	0	0.003	0.007	0	0.027	0.005	0.002	0.019	0.002	0.002	0.075	0.001	0.01	0.009	0.065	0.006	0.001	0	0.001
63	A	0.692	0.751	0.005	0.169	0.003	0.007	0.003	0.003	0.002	0.003	0.005	0.002	0.003	0.011	0.002	0.005	0.003	0.011	0.006	0.005	0	0.002
64	G	0.626	0.744	0.006	0.001	0.01	0.013	0.002	0.09	0.036	0.001	0.015	0.003	0.004	0.021	0.001	0.021	0.007	0.017	0.004	0.003	0	0.002
65	K	0.62	0.734	0.006	0.007	0.009	0.012	0.005	0.005	0.117	0.002	0.007	0.002	0.006	0.013	0.002	0.01	0.006	0.011	0.009	0.003	0	0.033
66	K	0.559	0.719	0.007	0.003	0.012	0.019	0.001	0.006	0.018	0.014	0.048	0.009	0.006	0.025	0.004	0.02	0.031	0.018	0.014	0.025	0.001	0.001
67	L	0.582	0.701	0.008	0.001	0.013	0.009	0.009	0.008	0.006	0.125	0.006	0.038	0.007	0.012	0.004	0.007	0.007	0.015	0.009	0.012	0	0.002
68	E	0.56	0.668	0.009	0	0.119	0.056	0	0.004	0.005	0.001	0.026	0.002	0.002	0.018	0.006	0.022	0.009	0.032	0.015	0.004	0	0.002
69	Q	0.482	0.641	0.016	0.013	0.034	0.032	0.007	0.029	0.006	0.005	0.012	0.015	0.006	0.093	0.004	0.011	0.023	0.027	0.01	0.009	0	0.008
70	E	0.482	0.614	0.023	0.001	0.031	0.028	0.001	0.011	0.008	0.004	0.053	0.005	0.003	0.024	0.005	0.037	0.015	0.11	0.02	0.004	0	0.002
71	F	0.442	0.585	0.016	0	0.121	0.038	0.002	0.012	0.013	0.004	0.025	0.009	0.011	0.021	0.036	0.029	0.017	0.037	0.012	0.01	0	0.003
72	E	0.415	0.553	0.02	0.001	0.096	0.041	0.001	0.013	0.006	0.007	0.025	0.007	0.02	0.018	0.005	0.038	0.005	0.034	0.019	0.086	0	0.003
73	L	0.391	0.546	0.055	0.004	0.048	0.058	0.003	0.038	0.009	0.007	0.018	0.012	0.013	0.012	0.006	0.022	0.008	0.077	0.023	0.038	0.001	0.002
74	P	0.322	0.467	0.023	0.001	0.053	0.056	0.004	0.008	0.073	0.022	0.029	0.017	0.011	0.068	0.017	0.057	0.006	0.058	0.015	0.012	0	0.001
75	A	0.288	0.393	0.05	0.001	0.094	0.131	0.005	0.066	0.009	0.004	0.011	0.007	0.031	0.026	0.018	0.054	0.006	0.046	0.019	0.014	0	0.014
76	D	0.201	0.248	0.041	0.002	0.052	0.149	0.049	0.007	0.039	0.003	0.012	0.062	0.01	0.019	0.016	0.089	0.008	0.035	0.008	0.016	0.131	0.004
77	L	0.189	0.163	0.048	0.005	0.074	0.052	0.009	0.012	0.005	0.02	0.011	0.105	0.024	0.016	0.168	0.023	0.01	0.168	0.027	0.057	0.001	0.002
78	T	0.132	0.107	0.024	0.047	0.032	0.039	0.005	0.209	0.052	0.01	0.038	0.024	0.026	0.056	0.01	0.058	0.031	0.123	0.039	0.064	0.002	0.002
79	C	0.475	0.088	0.004	0.002	0.001	0.003	0.045	0.001	0.002	0.02	0.003	0.52	0.049	0.002	0.016	0.006	0.002	0.002	0.004	0.208	0.014	0.011
80	T	0.644	0.059	0.028	0	0	0.002	0.025	0.001	0	0.004	0	0.09	0.037	0	0.735	0.001	0.002	0.004	0.004	0.006	0	0.001
81	P	0.555	0.039	0.127	0.002	0.002	0.002	0.002	0.001	0.003	0.011	0.022	0.03	0.003	0	0.649	0.001	0.028	0.007	0.007	0.062	0	0
82	T	0.935	0.028	0.002	0.001	0.001	0.001	0	0.963	0	0	0	0	0	0	0	0	0	0.001	0	0	0.001	0.001
83	P	0.648	0.025	0.001	0.003	0.001	0.001	0.682	0	0.002	0.009	0	0.008	0.004	0	0	0.001	0	0.003	0.001	0.178	0.005	0.076
84	T	0.721	0.023	0	0.001	0	0.004	0	0.009	0.007	0.002	0.186	0.001	0	0.002	0	0.007	0.749	0.001	0.002	0.004	0	0.001
85	P	0.951	0.02	0	0	0	0	0.973	0	0	0	0	0.001	0	0	0	0	0	0.003	0	0	0	0.003
86	T	0.465	0.017	0.007	0.021	0.168	0.012	0.006	0	0.567	0.003	0.015	0.007	0.003	0.018	0	0.013	0.054	0.03	0.003	0.013	0.001	0.044
87	P	0.957	0.016	0.002	0.001	0	0	0	0	0	0	0	0.001	0	0	0.978	0	0	0.001	0	0	0	0
88	T	0.716	0.014	0.002	0	0.003	0.002	0.002	0	0.003	0.001	0.012	0.005	0.002	0.011	0.001	0	0.023	0.138	0.778	0	0	0.003
89	D	0.77	0.013	0.001	0	0.803	0.153	0	0.007	0.002	0.001	0.003	0	0	0.005	0.004	0	0	0.001	0.001	0.002	0	0.001
90	V	0.555	0.013	0.023	0.001	0.042	0.662	0.002	0.007	0.006	0.007	0.009	0.022	0.001	0.004	0.007	0.136	0.003	0.007	0.005	0.039	0	0.004
91	E	0.886	0.013	0	0.001	0.013	0.94	0	0.003	0	0.001	0.001	0.003	0.001	0	0	0.018	0.001	0	0	0.004	0	0
92	L	0.831	0.012	0.005	0.002	0	0	0	0	0	0.095	0	0.871	0.002	0	0	0	0	0	0	0.011	0	0
93	V	0.605	0.012	0.003	0.001	0	0	0.005	0	0	0.311	0	0.197	0.008	0	0	0	0	0	0.002	0.46	0	0
94	R	0.12	0.012	0.021	0.043	0.094	0.162	0.006	0.135	0.03	0.017	0.01	0.052	0.018	0.061	0	0.031	0.024	0.08	0.078	0.078	0.033	0.015
95	D	0.415	0.214	0.001	0.01	0.032	0.006	0.166	0.001	0.191	0.001	0.005	0.008	0	0.007	0.001	0.018	0.003	0.006	0.001	0.005	0	0.324
96	Y	0.749	0.012	0	0.001	0.001	0	0.036	0	0.178	0.003	0	0.007	0	0	0	0	0	0.001	0	0	0	0.761
97	L	0.968	0.011	0	0	0	0	0	0	0	0	0	0.984	0.001	0	0	0	0	0	0	0.002	0.001	0
98	R	0.255	0.011	0.06	0.042	0.011	0.104	0.005	0.004	0.014	0.014	0.257	0.06	0.025	0.01	0.004	0.019	0.267	0.022	0.027	0.012	0.003	0.029
99	P	0.335	0.011	0.134	0.003	0.004	0.017	0.001	0.036	0.015	0.002	0.272	0.025	0.002	0.068	0.058	0.017	0.298	0.027	0.005	0.002	0.001	0.003
100	A	0.797	0.011	0.004	0	0	0.005	0.01	0	0	0.004	0.884	0.003	0.014	0.001	0	0.009	0.04	0	0.002	0.005	0.004	0.004
101	I	0.457	0.011	0.061	0.058	0	0.001	0.003	0.001	0.004	0.234	0.003	0.076	0.015	0.011	0	0.002	0.007	0.015	0.015	0.479	0.001	0.002
102	Q	0.131	0.01	0.188	0.032	0.043	0.122	0.032	0.086	0.016	0.012	0.027	0.091	0.022	0.076	0.001	0.043	0.044	0.08	0.048	0.016	0.001	0.009
103	R	0.239	0.01	0.046	0.014	0.068	0.019	0.018	0.293	0.019	0.011	0.054	0.021	0.003	0.092	0.007	0.018	0.028	0.213	0.008	0.034	0	0.026
104	M	0.152	0.01	0.032	0.014	0.062	0.105	0.011	0.096	0.023	0.015	0.197	0.053	0.008	0.037	0.015	0.11	0.117	0.051	0.02	0.016	0.001	0.007
105	Q	0.177	0.01	0.035	0.007	0.093	0.063	0.003	0.056	0.016	0.016	0.146	0.019	0.005	0.074	0.195	0.022	0.126	0.066	0.037	0.01	0	0.003
106	P	0.714	0.828	0.011	0.004	0.002	0.006	0.004	0.003	0.007	0.005	0.002	0.022	0.013	0.003	0.003	0.004	0.019	0.052	0.007	0.004	0	0
107	E	0.755	0.824	0.003	0	0.002	0.012	0	0.003	0.002	0.001	0.107	0	0.001	0.006	0.001	0.005	0.016	0.006	0.006	0.002	0	0
108	E	0.728	0.814	0.009	0	0.002	0.003	0.001	0.002	0.001	0.004	0.002	0.034	0	0.002	0.061	0.003	0.004	0.052	0.003	0.002	0	0
109	R	0.805	0.812	0.001	0	0.002	0.001	0	0.001	0.17	0.001	0	0.001	0.001	0.002	0.001	0.002	0.002	0.002	0.001	0.001	0	0
110	S	0.735	0.804	0.007	0	0.003	0.004	0.001	0.004	0.001	0.004	0.003	0.008	0.014	0.001	0.123	0.002	0.001	0.005	0.002	0.012	0	0
111	L	0.754	0.801	0.002	0	0.004	0.001	0.071	0.001	0.001	0	0.001	0.105	0	0.002	0	0.001	0.001	0.004	0.001	0.002	0	0.002
112	W	0.764	0.792	0.001	0	0.001	0.002	0.002	0.003	0	0.166	0.001	0.013	0.002	0.003	0.002	0.001	0.001	0.002	0.003	0.006	0.001	0.001
113	D	0.701	0.764	0.004	0	0.154	0.007	0.001	0.005	0.004	0.001	0.005	0.002	0.001	0.017	0.006	0.007	0.002	0.011	0.006	0.002	0	0
114	L	0.624	0.711	0.006	0.002	0.019	0.159	0.001	0.006	0.006	0.002	0.004	0.009	0	0.008	0.014	0.007	0.007	0.023	0.004	0.004	0.003	0.003
115	I	0.33	0.032	0.012	0.012	0.016	0.013	0.321	0.004	0.014	0.243	0.018	0.189	0.011	0.005	0.019	0.011	0.007	0.029	0.006	0.027	0.002	0.011
116	N	0.174	0.02	0.033	0.025	0.175	0.064	0.005	0.011	0.015	0.187	0.021	0.032	0.004	0.043	0.142	0.015	0.045	0.095	0.036	0.025	0	0.006
117	G	0.206	0.011	0.064	0.019	0.028	0.01	0.039	0.029	0.01	0.067	0.026	0.225	0.013	0.013	0.173	0.005	0.013	0.042	0.018	0.18	0.003	0.012
118	P	0.215	0.009	0.025	0.01	0.238	0.157	0.004	0.034	0.015	0.014	0.017	0.013	0.004	0.055	0.063	0.03	0.042	0.06	0.185	0.017	0.005	0.004
119	A	0.358	0.008	0.09	0.002	0.009	0.007	0.03	0.004	0.006	0.257	0.011	0.172	0.009	0.006	0.019	0.004	0.016	0.005	0.028	0.312	0	0.004
120	V	0.601	0.007	0.001	0	0.036	0.111	0.012	0.002	0.001	0.7	0.004	0.037	0.027	0.007	0	0.006	0.001	0	0.005	0.041	0	0.002
121	V	0.177	0.008	0.14	0.002	0.007	0.047	0.006	0.159	0.025	0.03	0.125	0.008	0.01	0.02	0.124	0.016	0.121	0.039	0.058	0.047	0.002	0.006
122	N	0.494	0.007	0.006	0.002	0.259	0.517	0.044	0.004	0.01	0.003	0.004	0.011	0.003	0.009	0.002	0.055	0.002	0.006	0.016	0.04	0	0.003
123	P	0.373	0.008	0.03	0.012	0.086	0.03	0.01	0.005	0.003	0.245	0.008	0.099	0.007	0.036	0	0.011	0.004	0.002	0.015	0.385	0	0.003
124	D	0.632	0.006	0.002	0.001	0.67	0.034	0	0.17	0.007	0.001	0.007	0	0	0.084	0.001	0.004	0.003	0.002	0.003	0.001	0	0.004
125	L	0.621	0.006	0.004	0	0	0	0.018	0	0.001	0.368	0	0.494	0.006	0	0.007	0	0	0	0.001	0.093	0	0
126	P	0.559	0.006	0.006	0.249	0	0	0.012	0.003	0.024	0	0.001	0.009	0.001	0.147	0.001	0.001	0.004	0.006	0.002	0	0.003	0.524
127	T	0.404	0.006	0.016	0.01	0.034	0.03	0	0.013	0.013	0.004	0.487	0.005	0.001	0.028	0.001	0.02	0.121	0.03	0.021	0.002	0	0.16
128	M	0.199	0.007	0.013	0.123	0.007	0.006	0.139	0	0.071	0.102	0.013	0.063	0.02	0.004	0	0.006	0.007	0.043	0.17	0.024	0.037	0.142
129	D	0.511	0.007	0.008	0.001	0.259	0.442	0	0.002	0.19	0.001	0.005	0.002	0	0.048	0.01	0.006	0.002	0.012	0.003	0.001	0	0.001
130	P	0.97	0.007	0.002	0	0	0	0	0	0	0	0	0.001	0	0	0.987	0	0	0.001	0	0	0	0.001
131	C	0.604	0.007	0.01	0.004	0.011	0.147	0.002	0.006	0.003	0.001	0.022	0.002	0	0.002	0.003	0.049	0.012	0.022	0.002	0.001	0.69	0.003
132	Q	0.45	0.006	0.004	0.001	0.475	0.206	0.003	0.001	0.009	0.003	0.093	0.01	0.001	0.084	0	0.063	0.011	0.004	0.008	0.01	0	0.005
133	L	0.835	0.006	0	0	0	0	0.005	0.001	0	0.101	0	0.871	0.003	0	0	0	0	0.001	0	0.009	0	0.001
134	P	0.579	0.005	0.037	0.001	0.002	0.007	0.017	0.001	0.004	0.008	0.011	0.011	0	0.002	0.682	0.143	0.005	0.015	0.018	0.007	0.021	0.002
135	G	0.331	0.006	0.113	0.003	0.117	0.248	0.002	0.304	0.007	0.003	0.068	0.004	0.003	0.011	0.003	0.017	0.019	0.039	0.007	0.011	0.012	0.004
136	M	0.22	0.006	0.051	0.003	0.016	0.023	0.022	0.011	0.009	0.034	0.245	0.145	0.067	0.014	0.004	0.023	0.098	0.025	0.023	0.171	0.001	0.008
137	I	0.304	0.014	0.279	0.166	0.007	0.003	0.03	0.011	0.014	0.004	0.071	0.011	0.006	0.02	0.002	0.004	0.02	0.242	0.051	0.004	0.001	0.04
138	A	0.166	0.016	0.047	0.024	0.008	0.032	0.034	0.05	0.008	0.029	0.27	0.065	0.02	0.032	0.013	0.041	0.154	0.055	0.049	0.046	0.003	0.005
139	R	0.204	0.024	0.015	0.003	0.179	0.026	0.065	0.023	0.008	0.243	0.013	0.139	0.073	0.017	0.019	0.008	0.012	0.017	0.03	0.049	0.001	0.037
140	N	0.454	0.028	0.015	0.004	0.009	0.016	0.004	0.62	0.005	0.007	0.078	0.022	0.004	0.031	0.049	0.029	0.029	0.016	0.008	0.012	0.002	0.013
141	S	0.217	0.032	0.028	0.016	0.037	0.228	0.01	0.076	0.008	0.005	0.014	0.063	0.003	0.031	0.007	0.028	0.016	0.231	0.103	0.011	0.001	0.054
142	K	0.184	0.039	0.027	0.004	0.08	0.151	0.003	0.056	0.008	0.031	0.221	0.008	0.004	0.037	0.006	0.031	0.091	0.106	0.049	0.042	0	0.006
143	G	0.944	0.977	0.002	0	0.003	0.001	0	0.002	0	0.004	0.001	0.001	0	0.002	0.001	0	0.001	0.002	0.001	0.001	0	0
144	G	0.916	0.963	0.003	0.001	0.003	0.003	0.001	0.004	0	0.001	0.002	0.005	0	0.002	0.005	0.002	0.001	0.002	0.001	0	0.001	0
145	N	0.862	0.933	0.001	0	0.006	0.009	0.002	0.012	0.001	0	0.005	0.002	0	0.003	0.002	0.002	0.006	0.007	0.003	0.002	0	0.004
146	E	0.672	0.756	0.003	0.001	0.04	0.101	0	0.008	0.004	0	0.005	0.001	0	0.005	0.053	0.006	0.005	0.004	0.004	0.002	0	0.001
147	L	0.553	0.584	0.002	0.001	0.155	0.024	0.001	0.018	0.002	0	0.013	0.002	0	0.007	0.007	0.161	0.007	0.004	0.007	0.003	0	0.002
148	R	0.382	0.489	0.005	0	0.018	0.034	0.001	0.015	0.007	0.001	0.062	0.03	0.021	0.163	0.029	0.034	0.035	0.032	0.015	0.005	0	0.002
149	D	0.533	0.183	0.011	0.002	0.073	0.602	0.004	0.003	0.003	0.005	0.012	0.005	0.003	0.004	0.002	0.04	0.006	0.005	0.006	0.026	0	0.003
150	K	0.574	0.006	0.015	0.013	0	0	0.009	0.014	0	0.014	0.022	0.031	0.007	0.003	0	0	0.087	0.044	0.004	0.022	0.703	0.005
151	Y	0.682	0.004	0	0.001	0	0	0.17	0	0.164	0.001	0	0.003	0	0	0	0	0	0	0	0	0.005	0.65
152	Y	0.892	0.004	0	0.003	0	0	0.94	0	0	0.005	0	0.015	0.001	0	0	0	0	0.001	0	0.01	0	0.02
153	L	0.823	0.004	0	0.001	0	0	0.87	0	0	0.013	0	0.014	0.002	0	0	0	0	0.001	0.002	0.002	0.001	0.09
154	T	0.44	0.003	0.012	0.165	0	0.001	0.002	0.011	0.164	0.007	0	0.001	0.001	0.013	0	0	0.002	0.425	0.115	0.063	0.001	0.014
155	D	0.307	0.005	0.021	0.004	0.002	0.012	0.022	0.001	0.165	0.01	0.063	0.055	0.009	0.003	0.332	0.039	0.187	0.018	0.024	0.02	0.002	0.006
156	H	0.449	0.006	0.031	0.005	0.001	0.001	0.001	0.002	0.003	0.018	0.194	0.063	0.004	0.004	0.096	0.009	0.496	0.004	0.042	0.019	0.001	0.001
157	N	0.43	0.01	0.01	0.002	0.562	0.052	0.011	0.073	0.005	0.039	0.041	0.003	0.004	0.016	0.003	0.019	0.012	0.106	0.019	0.012	0	0.002
158	A	0.52	0.013	0.013	0.001	0.004	0.015	0.005	0.002	0.005	0.003	0.339	0.011	0.002	0.053	0.007	0.009	0.48	0.005	0.003	0.003	0	0.026
159	L	0.677	0.024	0.175	0	0.001	0.001	0.001	0.002	0	0.004	0.727	0.007	0.002	0.002	0.001	0.005	0.025	0.008	0.005	0.009	0	0.001
160	A	0.714	0.033	0.006	0.004	0.004	0.016	0.004	0.004	0.026	0.003	0.011	0.001	0	0.012	0.001	0.004	0.003	0.025	0.008	0.003	0	0.832
161	S	0.366	0.025	0.098	0.001	0.007	0.008	0	0.054	0.001	0.004	0.031	0.009	0.002	0.042	0.456	0.012	0.102	0.042	0.096	0.008	0	0
162	F	0.513	0.018	0.003	0.007	0.007	0.005	0	0.016	0.01	0.003	0.038	0	0.001	0.391	0.002	0.002	0.024	0.046	0.419	0.007	0	0.001
163	R	0.755	0.015	0.007	0.001	0.005	0.005	0	0.822	0.002	0	0.011	0.002	0	0.006	0	0.002	0.009	0.109	0.002	0.002	0	0
164	Y	0.196	0.015	0.072	0.003	0.04	0.009	0.019	0.052	0.023	0.04	0.054	0.065	0.016	0.037	0.005	0.048	0.019	0.164	0.286	0.025	0.002	0.007
165	F	0.816	0.014	0.001	0.002	0.002	0.004	0.001	0.004	0.003	0.001	0.016	0.004	0.001	0.008	0	0.029	0.9	0.002	0.002	0.002	0.001	0.002
166	P	0.381	0.011	0.018	0.006	0.001	0.001	0.011	0.001	0.004	0.025	0.18	0.012	0.013	0.005	0.271	0.015	0.008	0.08	0.319	0.017	0	0.002
167	G	0.602	0.008	0.01	0.003	0.02	0.005	0	0.001	0.004	0.004	0.045	0.002	0.001	0.652	0	0.003	0.196	0.034	0.004	0.007	0	0.001
168	L	0.95	0.005	0	0	0	0.003	0	0.001	0.001	0	0.002	0.002	0	0	0	0.001	0.98	0.001	0.001	0	0	0
169	R	0.48	0.003	0.511	0.002	0.005	0.005	0	0.008	0.001	0.003	0.19	0.01	0.003	0.005	0	0.004	0.032	0.03	0.072	0.115	0	0.001
170	T	0.598	0.002	0.136	0.007	0.004	0	0	0.003	0	0.137	0.001	0.004	0.003	0.002	0.001	0.001	0.001	0.005	0.617	0.079	0	0
171	T	0.253	0	0.115	0.003	0.031	0.134	0	0.301	0.01	0.01	0.093	0.007	0.029	0.032	0.019	0.011	0.037	0.043	0.1	0.024	0	0
172	N	0.273	0	0.272	0.019	0.061	0.099	0.005	0.035	0.042	0.007	0.033	0.014	0.002	0.044	0.003	0.018	0.026	0.256	0.05	0.008	0	0.004
173	G	0.768	0	0.006	0	0	0	0.005	0.823	0	0.008	0	0.004	0.001	0	0	0	0	0.001	0.081	0.068	0.001	0.001
174	Y	0.537	0	0.003	0.007	0	0	0.286	0.001	0.006	0.001	0.006	0.001	0.001	0.004	0	0.002	0.174	0.017	0.036	0.001	0.003	0.451
175	W	0.991	0	0	0	0	0	0	0	0	0	0	0	0	0	0	0	0	0	0	0	0.996	0.003
176	Q	0.738	0	0.001	0	0.001	0.005	0	0	0.183	0.003	0.763	0.004	0	0.006	0	0.007	0.01	0.009	0.003	0.003	0	0
177	T	0.567	0.001	0.637	0.001	0.001	0.011	0	0.027	0	0.016	0.18	0.004	0.004	0.004	0.023	0.004	0.002	0.032	0.038	0.015	0.001	0
178	H	0.822	0.001	0.004	0.001	0.003	0.018	0	0.002	0.001	0.004	0.011	0.003	0.001	0.007	0	0.015	0.004	0.015	0.906	0.004	0	0
179	A	0.829	0.001	0.011	0.004	0.013	0.006	0.001	0.911	0.001	0	0.003	0	0	0.007	0	0.005	0.007	0.014	0.011	0.004	0	0.002
180	Y	0.389	0.012	0.102	0.002	0.005	0.007	0.001	0.017	0.002	0.054	0.416	0.007	0.001	0.015	0.005	0.007	0.206	0.048	0.083	0.01	0	0
181	H	0.568	0.003	0.013	0.002	0.648	0.043	0.001	0.015	0.003	0.003	0.011	0.004	0	0.006	0.034	0.002	0.004	0.026	0.169	0.011	0	0.001
182	T	0.607	0.001	0.005	0.003	0.005	0.009	0.001	0.011	0.005	0.006	0.501	0.002	0.002	0.002	0.001	0.005	0.403	0.013	0.013	0.006	0	0.003
183	A	0.247	0.001	0.159	0.014	0.023	0.106	0.004	0.005	0.009	0.025	0.064	0.014	0.035	0.031	0.335	0.019	0.016	0.043	0.05	0.039	0.001	0.008
184	I	0.73	0.001	0.002	0	0	0	0.003	0.001	0	0.55	0	0.008	0.001	0	0.001	0	0.001	0.001	0	0.429	0	0
185	E	0.178	0.001	0.011	0.012	0.005	0.01	0.074	0.032	0.043	0.056	0.107	0.1	0.073	0.014	0.004	0.009	0.089	0.02	0.036	0.064	0.001	0.239
186	A	0.21	0.001	0.052	0.032	0.096	0.045	0.008	0.024	0.037	0.018	0.043	0.055	0.004	0.032	0.013	0.01	0.066	0.342	0.041	0.071	0.002	0.011
187	E	0.212	0.008	0.039	0.006	0.089	0.082	0.001	0.164	0.014	0.002	0.165	0.006	0.003	0.162	0.053	0.032	0.059	0.087	0.017	0.01	0	0.002
188	H	0.424	0.557	0.021	0.002	0.027	0.014	0.002	0.103	0.011	0.002	0.033	0.003	0.002	0.067	0.019	0.011	0.02	0.051	0.049	0.002	0.001	0.002
189	N	0.204	0.041	0.025	0.012	0.024	0.026	0.026	0.297	0.059	0.005	0.083	0.016	0.01	0.106	0.013	0.02	0.041	0.136	0.044	0.007	0.001	0.009
190	R	0.185	0.004	0.052	0.016	0.039	0.073	0.005	0.021	0.015	0.024	0.208	0.016	0.007	0.05	0.004	0.069	0.183	0.053	0.053	0.104	0	0.003
191	L	0.192	0.003	0.036	0.059	0.003	0.015	0.006	0.002	0.025	0.09	0.067	0.239	0.01	0.012	0.045	0.098	0.052	0.037	0.047	0.15	0	0.007
192	V	0.498	0.002	0.009	0	0	0.004	0.003	0.001	0.001	0.462	0.13	0.058	0.01	0.001	0.001	0.005	0.026	0.004	0.016	0.266	0	0.001
193	G	0.94	0.001	0.013	0.001	0	0	0.002	0.972	0	0.001	0	0	0	0	0	0	0	0.001	0	0.002	0.005	0.001
194	V	0.274	0.001	0.003	0.098	0.001	0.014	0.047	0.002	0.007	0.066	0.016	0.144	0.336	0.003	0	0.003	0.012	0.022	0.059	0.077	0.031	0.059
195	K	0.736	0.001	0	0	0.002	0.003	0.001	0	0.001	0.006	0.695	0.001	0.006	0	0	0.002	0.271	0.001	0.001	0.005	0.001	0.001
196	K	0.782	0	0.001	0	0.001	0.004	0.001	0	0.003	0.003	0.844	0.001	0.002	0.006	0	0.011	0.099	0.003	0.016	0	0	0.001
197	T	0.524	0	0.108	0.003	0	0.002	0.003	0.002	0.002	0.183	0.008	0.003	0.002	0.011	0.004	0.001	0.012	0.079	0.554	0.017	0	0.005
198	M	0.817	0	0	0	0	0	0.043	0	0.001	0.001	0	0.853	0.094	0	0	0	0	0.001	0	0	0	0.006
199	K	0.779	0	0.009	0.001	0.008	0.01	0.001	0.001	0.002	0.006	0.008	0.001	0.002	0.012	0	0.002	0.02	0.013	0.025	0.876	0	0.001
200	F	0.706	0	0	0	0	0	0.668	0	0.002	0	0	0.176	0.001	0	0	0	0	0	0	0	0	0.151
201	H	0.725	0	0.001	0.003	0.001	0.017	0.011	0.001	0.098	0.004	0.013	0.003	0.003	0.004	0	0.009	0.007	0.003	0.002	0.005	0.001	0.812
202	T	0.24	0	0.044	0.007	0.007	0.051	0.002	0.035	0.009	0.037	0.286	0.02	0.031	0.025	0.003	0.039	0.18	0.065	0.125	0.028	0.001	0.005
203	Y	0.617	0.004	0.007	0.001	0.008	0.007	0.005	0.714	0.004	0.002	0.025	0.001	0	0.114	0.003	0.002	0.019	0.062	0.016	0.003	0	0.004
204	T	0.404	0.008	0.008	0.006	0.026	0.011	0.002	0.013	0.086	0.002	0.472	0.008	0.003	0.168	0.007	0.013	0.108	0.033	0.019	0.005	0	0.002
205	G	0.606	0.003	0.045	0.002	0.007	0.019	0.001	0.701	0.001	0.004	0.015	0.001	0.002	0.007	0.138	0.007	0.01	0.025	0.005	0.004	0.001	0.001
206	A	0.221	0.002	0.014	0.007	0.049	0.26	0.003	0.013	0.026	0.115	0.054	0.021	0.004	0.017	0.003	0.151	0.051	0.032	0.085	0.087	0	0.006
207	K	0.693	0.003	0.002	0	0.009	0.002	0	0.007	0.008	0.003	0.713	0	0	0.018	0.002	0.003	0.215	0.009	0.002	0.001	0.001	0.001
208	T	0.715	0.004	0.01	0.004	0.006	0.002	0.001	0.024	0	0.002	0.003	0.005	0.002	0.001	0.002	0	0.002	0.175	0.754	0.003	0	0
209	N	0.449	0.002	0.009	0.007	0.361	0.052	0	0.05	0.015	0.001	0.039	0.001	0	0.371	0.009	0.006	0.01	0.056	0.005	0.003	0	0.003
210	W	0.965	0.001	0	0.001	0	0	0.002	0	0	0	0	0.003	0	0	0	0	0	0	0	0.001	0.985	0.006
211	I	0.551	0.001	0.004	0.001	0	0.001	0.003	0.002	0.002	0.415	0.027	0.036	0.071	0.004	0	0.001	0.005	0.006	0.011	0.408	0	0.001
212	M	0.884	0.001	0	0	0	0	0	0	0	0.039	0.001	0.02	0.929	0	0	0.001	0.001	0.001	0.002	0.005	0	0
213	N	0.763	0.001	0	0	0.007	0.004	0.003	0	0.848	0.002	0.006	0.005	0.002	0.073	0	0.015	0.004	0.001	0.006	0.004	0.001	0.017
214	V	0.832	0.001	0.001	0	0.001	0.82	0	0	0	0.001	0.001	0	0	0	0	0.175	0.001	0	0	0.001	0	0
215	Y	0.827	0.001	0	0.002	0	0	0.151	0	0.002	0.002	0	0.008	0	0	0	0	0	0	0	0	0	0.833
216	Y	0.524	0.001	0.008	0.022	0.006	0.013	0.002	0.003	0.193	0.007	0.021	0.002	0.003	0.004	0	0.007	0.604	0.038	0.037	0.011	0.004	0.014
217	S	0.657	0	0.037	0.004	0.002	0.001	0.007	0.002	0.005	0.047	0.002	0.778	0.032	0.001	0.013	0.003	0.003	0.008	0.016	0.034	0	0.006
218	L	0.194	0	0.073	0.01	0.105	0.194	0.009	0.173	0.019	0.035	0.019	0.036	0.003	0.03	0.129	0.029	0.003	0.019	0.065	0.042	0.001	0.005
219	V	0.198	0.001	0.039	0.006	0.2	0.106	0.004	0.092	0.032	0.009	0.015	0.019	0.004	0.084	0.043	0.056	0.009	0.099	0.162	0.017	0.001	0.003
220	E	0.152	0.175	0.044	0.004	0.131	0.059	0.005	0.02	0.042	0.012	0.1	0.026	0.001	0.109	0.058	0.021	0.015	0.095	0.035	0.04	0	0.009
221	G	0.137	0.144	0.04	0.008	0.035	0.058	0.011	0.071	0.054	0.007	0.058	0.055	0.004	0.184	0.062	0.018	0.032	0.079	0.064	0.009	0	0.008
222	D	0.175	0.186	0.054	0.022	0.039	0.199	0.014	0.106	0.03	0.012	0.026	0.012	0.001	0.08	0.044	0.016	0.017	0.075	0.052	0.009	0	0.005
223	F	0.121	0.14	0.026	0.008	0.114	0.102	0.006	0.04	0.032	0.018	0.05	0.029	0.022	0.066	0.096	0.025	0.041	0.11	0.062	0.01	0	0.003
224	F	0.145	0.038	0.034	0.003	0.019	0.185	0.012	0.03	0.018	0.023	0.025	0.065	0.05	0.065	0.184	0.036	0.01	0.096	0.064	0.022	0	0.02
225	I	0.142	0.013	0.054	0.011	0.02	0.06	0.015	0.037	0.017	0.017	0.166	0.061	0.011	0.029	0.059	0.174	0.131	0.055	0.027	0.032	0.001	0.009
226	Q	0.256	0.004	0.061	0.001	0.091	0.24	0.012	0.008	0.008	0.011	0.169	0.14	0.016	0.027	0.018	0.141	0.023	0.008	0.008	0.01	0.001	0.003
227	E	0.373	0.002	0.03	0.002	0.291	0.265	0.002	0.222	0.007	0.001	0.04	0.005	0.007	0.037	0.005	0.016	0.02	0.024	0.016	0.007	0	0.001
228	G	0.322	0.002	0.06	0.002	0.221	0.301	0.002	0.172	0.002	0.017	0.009	0.005	0.001	0.032	0.015	0.019	0.004	0.072	0.015	0.034	0	0.015
229	L	0.453	0.002	0.001	0.011	0	0	0.105	0.001	0.008	0.056	0.001	0.136	0.015	0.001	0.001	0.002	0.004	0.003	0.005	0.013	0.466	0.168
230	V	0.702	0.002	0.081	0.002	0	0	0.002	0	0	0.009	0.004	0.004	0.001	0.002	0	0	0.005	0.053	0.059	0.774	0	0
231	L	0.64	0.001	0.008	0	0	0	0.004	0	0	0.127	0	0.475	0.004	0	0	0	0	0	0	0.378	0	0
232	C	0.752	0.001	0.002	0.767	0	0	0.002	0.001	0.001	0.001	0	0.002	0	0.002	0	0	0.003	0.182	0.001	0.003	0.001	0.029
233	Y	0.69	0.001	0.003	0.006	0	0.004	0	0.001	0.014	0.002	0.295	0.004	0.002	0.002	0	0.004	0.648	0.004	0.004	0.004	0.001	0.001
234	V	0.591	0.001	0.057	0	0	0	0.003	0	0	0.396	0	0.132	0.005	0	0.001	0	0	0	0.001	0.402	0	0
235	F	0.53	0.001	0.004	0.001	0	0.009	0.579	0	0.011	0.013	0.055	0.016	0.012	0.001	0	0.007	0.047	0.011	0.008	0.008	0.001	0.217
236	E	0.361	0.001	0.002	0.007	0.007	0.021	0.029	0.002	0.064	0.01	0.431	0.023	0.007	0.065	0	0.055	0.075	0.004	0.006	0.01	0.003	0.179
237	T	0.576	0.001	0.001	0	0.004	0.004	0	0.002	0.003	0.004	0.614	0.003	0.001	0.057	0.001	0.167	0.103	0.017	0.014	0.003	0	0
238	D	0.186	0	0.061	0.005	0.017	0.014	0.004	0.039	0.012	0.017	0.149	0.018	0.006	0.109	0.073	0.077	0.089	0.153	0.137	0.015	0	0.003
239	S	0.137	0.001	0.038	0.006	0.056	0.06	0.001	0.144	0.019	0.038	0.068	0.021	0.022	0.131	0.031	0.14	0.05	0.072	0.065	0.034	0.001	0.004
240	A	0.118	0.001	0.065	0.015	0.027	0.062	0.031	0.061	0.026	0.031	0.088	0.032	0.006	0.037	0.154	0.04	0.015	0.141	0.102	0.048	0.001	0.018
241	P	0.081	0.001	0.044	0.011	0.026	0.063	0.02	0.112	0.037	0.045	0.093	0.055	0.012	0.044	0.023	0.066	0.119	0.072	0.078	0.044	0.008	0.028
242	D	0.141	0.001	0.046	0.005	0.055	0.06	0.003	0.021	0.023	0.023	0.19	0.035	0.02	0.052	0.084	0.139	0.084	0.051	0.063	0.04	0.002	0.003
243	Y	0.126	0.002	0.05	0.081	0.042	0.051	0.005	0.039	0.035	0.019	0.22	0.019	0.012	0.068	0.05	0.053	0.086	0.073	0.051	0.038	0.001	0.005
244	D	0.089	0.001	0.039	0.006	0.06	0.052	0.016	0.076	0.043	0.03	0.125	0.052	0.027	0.128	0.068	0.042	0.06	0.079	0.05	0.023	0	0.022
245	D	0.148	0.248	0.042	0.006	0.05	0.073	0.005	0.09	0.015	0.007	0.069	0.014	0.02	0.059	0.027	0.041	0.03	0.113	0.04	0.022	0.016	0.011
246	N	0.146	0.229	0.039	0.002	0.048	0.09	0.01	0.039	0.014	0.02	0.038	0.052	0.009	0.071	0.034	0.068	0.037	0.124	0.044	0.026	0.001	0.005
247	P	0.146	0.213	0.036	0.008	0.082	0.116	0.003	0.031	0.019	0.019	0.033	0.013	0.014	0.049	0.087	0.083	0.046	0.086	0.033	0.025	0.002	0.003
248	K	0.109	0.209	0.061	0.002	0.052	0.065	0.002	0.042	0.047	0.014	0.065	0.022	0.017	0.044	0.027	0.061	0.068	0.08	0.036	0.023	0.006	0.059
249	C	0.117	0.202	0.062	0.024	0.068	0.085	0.007	0.099	0.014	0.012	0.034	0.019	0.017	0.041	0.028	0.042	0.031	0.113	0.051	0.022	0.015	0.012
250	L	0.123	0.192	0.103	0.003	0.059	0.062	0.005	0.029	0.025	0.019	0.041	0.056	0.031	0.038	0.022	0.047	0.019	0.15	0.041	0.033	0.016	0.009
251	G	0.155	0.192	0.052	0.004	0.042	0.089	0.004	0.03	0.021	0.016	0.027	0.028	0.016	0.031	0.146	0.033	0.019	0.147	0.048	0.046	0.002	0.007
252	C	0.097	0.182	0.049	0.063	0.034	0.06	0.068	0.017	0.011	0.044	0.027	0.035	0.033	0.04	0.02	0.03	0.015	0.128	0.072	0.051	0.002	0.019
253	H	0.081	0.175	0.063	0.004	0.05	0.107	0.008	0.036	0.028	0.022	0.045	0.028	0.024	0.058	0.028	0.046	0.047	0.082	0.054	0.039	0.04	0.016
254	Q	0.119	0.168	0.062	0.002	0.078	0.151	0.013	0.027	0.021	0.017	0.034	0.021	0.019	0.048	0.056	0.042	0.033	0.097	0.042	0.015	0	0.053
255	G	0.123	0.158	0.056	0.001	0.091	0.124	0.011	0.047	0.029	0.012	0.05	0.029	0.014	0.052	0.031	0.032	0.028	0.14	0.047	0.033	0.001	0.013
256	S	0.134	0.159	0.052	0.002	0.105	0.102	0.009	0.022	0.02	0.018	0.029	0.025	0.029	0.05	0.044	0.035	0.029	0.175	0.053	0.029	0.001	0.014
257	C	0.071	0.156	0.057	0.053	0.026	0.039	0.018	0.029	0.023	0.06	0.018	0.045	0.03	0.034	0.037	0.048	0.017	0.133	0.05	0.067	0.049	0.013
258	S	0.109	0.159	0.056	0.003	0.063	0.089	0.012	0.031	0.025	0.021	0.03	0.033	0.016	0.055	0.042	0.032	0.035	0.161	0.063	0.051	0.002	0.021
259	G	0.105	0.168	0.056	0.012	0.093	0.069	0.008	0.05	0.019	0.038	0.025	0.02	0.017	0.055	0.061	0.035	0.021	0.123	0.078	0.036	0.003	0.012
260	Y	0.087	0.171	0.049	0.01	0.099	0.053	0.035	0.024	0.037	0.03	0.028	0.032	0.031	0.058	0.031	0.037	0.03	0.116	0.062	0.049	0.001	0.018
261	H	0.114	0.177	0.038	0.008	0.068	0.086	0.009	0.018	0.05	0.017	0.05	0.026	0.04	0.052	0.041	0.049	0.03	0.131	0.081	0.022	0	0.006
262	S	0.111	0.183	0.054	0.009	0.047	0.057	0.006	0.035	0.039	0.022	0.033	0.024	0.019	0.065	0.074	0.052	0.03	0.139	0.058	0.044	0	0.011
263	G	0.131	0.201	0.038	0.002	0.082	0.054	0.004	0.041	0.035	0.018	0.04	0.029	0.02	0.075	0.041	0.037	0.033	0.152	0.049	0.038	0	0.011
264	Q	0.123	0.193	0.043	0.011	0.067	0.053	0.014	0.019	0.034	0.031	0.039	0.026	0.01	0.062	0.095	0.06	0.025	0.139	0.04	0.03	0	0.007
265	A	0.11	0.179	0.056	0.004	0.057	0.074	0.008	0.025	0.026	0.015	0.03	0.037	0.017	0.085	0.042	0.045	0.049	0.129	0.056	0.05	0.001	0.015
266	F	0.134	0.179	0.03	0.021	0.016	0.014	0.065	0.02	0.016	0.118	0.014	0.13	0.057	0.022	0.037	0.016	0.013	0.045	0.077	0.096	0.001	0.013
267	A	0.112	0.176	0.07	0.006	0.071	0.054	0.006	0.057	0.017	0.017	0.031	0.036	0.019	0.06	0.116	0.043	0.024	0.097	0.044	0.046	0.001	0.01
268	A	0.1	0.178	0.05	0.006	0.07	0.057	0.017	0.038	0.035	0.019	0.046	0.035	0.014	0.064	0.051	0.049	0.03	0.13	0.065	0.025	0.001	0.019
269	P	0.126	0.186	0.041	0.026	0.063	0.058	0.013	0.021	0.03	0.028	0.022	0.039	0.019	0.05	0.187	0.049	0.018	0.069	0.044	0.024	0.001	0.013
270	S	0.115	0.187	0.051	0.007	0.049	0.061	0.007	0.023	0.019	0.024	0.044	0.026	0.041	0.091	0.051	0.056	0.024	0.141	0.056	0.025	0.001	0.017
271	N	0.108	0.193	0.057	0.007	0.071	0.056	0.02	0.026	0.024	0.021	0.022	0.041	0.017	0.087	0.05	0.061	0.028	0.101	0.077	0.022	0.001	0.018
272	A	0.106	0.176	0.039	0.01	0.046	0.058	0.012	0.032	0.042	0.03	0.024	0.03	0.02	0.069	0.095	0.057	0.025	0.13	0.067	0.019	0	0.017
273	S	0.116	0.173	0.04	0.008	0.047	0.051	0.014	0.031	0.034	0.029	0.026	0.026	0.013	0.083	0.06	0.059	0.028	0.152	0.089	0.02	0.001	0.015
274	F	0.094	0.191	0.031	0.015	0.03	0.036	0.043	0.025	0.043	0.034	0.026	0.053	0.019	0.076	0.085	0.065	0.024	0.101	0.057	0.021	0	0.025
275	N	0.108	0.186	0.049	0.007	0.054	0.062	0.018	0.024	0.035	0.02	0.025	0.039	0.02	0.066	0.086	0.073	0.024	0.127	0.041	0.025	0.001	0.018
276	S	0.125	0.173	0.042	0.006	0.037	0.051	0.012	0.037	0.04	0.016	0.031	0.028	0.026	0.065	0.062	0.083	0.02	0.182	0.051	0.022	0.001	0.016
277	T	0.092	0.163	0.043	0.011	0.055	0.054	0.012	0.035	0.028	0.029	0.024	0.034	0.019	0.073	0.084	0.073	0.025	0.119	0.062	0.023	0.001	0.034
278	Y	0.102	0.156	0.036	0.023	0.011	0.018	0.07	0.011	0.041	0.094	0.007	0.12	0.059	0.02	0.025	0.032	0.018	0.062	0.046	0.085	0.004	0.064
279	P	0.099	0.152	0.045	0.005	0.068	0.063	0.012	0.025	0.038	0.018	0.033	0.045	0.021	0.075	0.127	0.05	0.021	0.1	0.051	0.03	0.001	0.02
280	G	0.083	0.145	0.053	0.026	0.042	0.057	0.018	0.044	0.054	0.013	0.034	0.025	0.012	0.085	0.056	0.079	0.024	0.122	0.058	0.021	0.001	0.03
281	S	0.096	0.14	0.055	0.005	0.055	0.056	0.023	0.036	0.042	0.016	0.05	0.026	0.018	0.105	0.035	0.098	0.022	0.124	0.042	0.022	0.001	0.03
282	R	0.107	0.136	0.045	0.007	0.05	0.046	0.011	0.024	0.062	0.013	0.034	0.029	0.012	0.102	0.045	0.111	0.033	0.138	0.055	0.023	0.001	0.025
283	P	0.1	0.134	0.045	0.008	0.044	0.067	0.021	0.028	0.06	0.01	0.024	0.035	0.026	0.065	0.159	0.059	0.028	0.102	0.039	0.025	0.002	0.02
284	M	0.169	0.142	0.019	0.059	0.001	0.003	0.106	0.011	0.031	0.119	0.007	0.177	0.063	0.023	0.009	0.015	0.009	0.022	0.032	0.105	0.004	0.044
285	H	0.086	0.15	0.049	0.029	0.087	0.069	0.024	0.032	0.097	0.023	0.035	0.039	0.014	0.053	0.031	0.08	0.012	0.093	0.036	0.037	0.001	0.011
286	H	0.104	0.158	0.036	0.012	0.055	0.065	0.018	0.033	0.116	0.018	0.032	0.028	0.015	0.066	0.037	0.101	0.014	0.106	0.05	0.017	0.003	0.02
287	H	0.105	0.166	0.029	0.014	0.045	0.097	0.018	0.039	0.109	0.017	0.028	0.042	0.013	0.056	0.029	0.099	0.02	0.092	0.038	0.016	0.001	0.034
288	D	0.127	0.191	0.033	0.005	0.066	0.068	0.015	0.017	0.06	0.011	0.027	0.038	0.019	0.078	0.037	0.123	0.02	0.113	0.041	0.019	0.004	0.015
289	T	0.11	0.204	0.033	0.009	0.069	0.08	0.014	0.021	0.058	0.015	0.025	0.052	0.021	0.077	0.026	0.087	0.02	0.069	0.059	0.025	0	0.036
290	E	0.127	0.217	0.041	0.009	0.053	0.071	0.006	0.028	0.038	0.022	0.031	0.03	0.021	0.105	0.039	0.101	0.019	0.082	0.053	0.018	0.001	0.015
291	R	0.128	0.221	0.036	0.006	0.053	0.068	0.024	0.023	0.052	0.012	0.039	0.038	0.015	0.074	0.029	0.095	0.019	0.115	0.037	0.024	0	0.021
292	R	0.122	0.228	0.036	0.004	0.065	0.066	0.014	0.025	0.059	0.024	0.022	0.026	0.018	0.082	0.045	0.093	0.017	0.071	0.041	0.038	0.001	0.028
293	S	0.148	0.231	0.029	0.005	0.055	0.052	0.009	0.017	0.049	0.015	0.024	0.038	0.017	0.078	0.034	0.085	0.019	0.152	0.035	0.02	0.001	0.036
294	D	0.129	0.238	0.03	0.012	0.053	0.085	0.014	0.029	0.029	0.019	0.017	0.042	0.024	0.083	0.031	0.08	0.016	0.095	0.037	0.049	0.004	0.012
295	P	0.134	0.232	0.045	0.004	0.052	0.056	0.037	0.019	0.031	0.016	0.023	0.041	0.019	0.078	0.112	0.066	0.016	0.083	0.038	0.017	0.001	0.014
296	R	0.137	0.245	0.031	0.013	0.03	0.048	0.012	0.02	0.037	0.023	0.039	0.047	0.022	0.086	0.031	0.104	0.03	0.102	0.045	0.024	0.001	0.011
297	L	0.217	0.267	0.025	0.011	0.004	0.008	0.101	0.013	0.016	0.073	0.003	0.199	0.047	0.024	0.033	0.011	0.005	0.031	0.025	0.059	0.005	0.038
298	S	0.155	0.275	0.045	0.003	0.071	0.061	0.008	0.019	0.042	0.031	0.027	0.025	0.024	0.071	0.052	0.051	0.014	0.105	0.038	0.024	0.002	0.012
299	S	0.184	0.287	0.025	0.006	0.048	0.053	0.006	0.022	0.034	0.011	0.02	0.03	0.014	0.11	0.046	0.065	0.019	0.116	0.06	0.011	0.001	0.017
300	F	0.147	0.295	0.029	0.011	0.065	0.044	0.048	0.023	0.036	0.025	0.016	0.037	0.022	0.064	0.041	0.064	0.012	0.067	0.054	0.019	0.001	0.026
301	M	0.181	0.304	0.028	0.004	0.074	0.062	0.009	0.02	0.024	0.018	0.022	0.033	0.016	0.08	0.025	0.057	0.022	0.119	0.039	0.025	0.004	0.017
302	A	0.191	0.307	0.037	0.006	0.059	0.049	0.01	0.014	0.026	0.02	0.026	0.019	0.013	0.085	0.057	0.072	0.014	0.119	0.036	0.017	0.001	0.015
303	D	0.195	0.318	0.025	0.018	0.048	0.059	0.023	0.03	0.029	0.007	0.016	0.024	0.011	0.08	0.04	0.06	0.01	0.13	0.044	0.018	0.003	0.007
304	L	0.205	0.33	0.026	0.018	0.023	0.014	0.075	0.01	0.02	0.071	0.005	0.118	0.044	0.018	0.012	0.031	0.006	0.069	0.031	0.05	0.003	0.026
305	E	0.223	0.338	0.025	0.012	0.078	0.119	0.006	0.018	0.025	0.009	0.018	0.022	0.015	0.076	0.038	0.056	0.014	0.076	0.031	0.017	0	0.005
306	K	0.224	0.35	0.027	0.004	0.049	0.076	0.006	0.026	0.058	0.008	0.028	0.02	0.007	0.083	0.025	0.06	0.024	0.098	0.027	0.014	0	0.011
307	C	0.263	0.367	0.025	0.027	0.004	0.008	0.053	0.009	0.014	0.117	0.003	0.116	0.042	0.006	0.029	0.009	0.004	0.036	0.021	0.086	0.007	0.017
308	L	0.257	0.383	0.025	0.008	0.011	0.018	0.022	0.017	0.019	0.055	0.006	0.14	0.037	0.015	0.036	0.025	0.003	0.057	0.033	0.076	0	0.015
309	L	0.254	0.396	0.031	0.004	0.03	0.033	0.009	0.014	0.018	0.016	0.022	0.056	0.035	0.045	0.016	0.057	0.011	0.128	0.051	0.02	0	0.008
310	G	0.266	0.413	0.023	0.004	0.037	0.075	0.01	0.046	0.026	0.007	0.011	0.026	0.01	0.055	0.065	0.06	0.012	0.075	0.027	0.007	0	0.011
311	D	0.301	0.443	0.026	0.004	0.058	0.076	0.011	0.011	0.014	0.011	0.014	0.018	0.01	0.07	0.028	0.052	0.008	0.097	0.027	0.012	0	0.009
312	T	0.297	0.469	0.036	0.004	0.034	0.052	0.013	0.025	0.02	0.009	0.014	0.032	0.015	0.046	0.037	0.043	0.007	0.079	0.036	0.022	0	0.006
313	D	0.327	0.495	0.025	0.004	0.038	0.048	0.007	0.019	0.03	0.009	0.017	0.017	0.011	0.051	0.025	0.041	0.012	0.09	0.04	0.014	0.002	0.005
314	D	0.339	0.514	0.018	0.012	0.037	0.042	0.009	0.01	0.019	0.009	0.017	0.022	0.01	0.06	0.017	0.043	0.016	0.082	0.038	0.011	0.005	0.008
315	P	0.377	0.533	0.02	0.002	0.027	0.053	0.004	0.011	0.021	0.009	0.014	0.019	0.005	0.055	0.084	0.039	0.01	0.06	0.022	0.008	0.001	0.004
316	D	0.374	0.553	0.022	0.004	0.026	0.036	0.011	0.015	0.02	0.013	0.023	0.02	0.006	0.045	0.023	0.045	0.011	0.071	0.036	0.013	0.001	0.007
317	N	0.408	0.575	0.018	0.001	0.016	0.045	0.005	0.01	0.02	0.017	0.016	0.024	0.005	0.075	0.013	0.044	0.008	0.047	0.037	0.017	0	0.005
318	S	0.419	0.597	0.017	0.003	0.025	0.04	0.004	0.015	0.015	0.013	0.023	0.016	0.004	0.043	0.016	0.049	0.01	0.051	0.029	0.022	0.001	0.005
319	T	0.438	0.621	0.018	0.004	0.018	0.037	0.008	0.018	0.018	0.016	0.015	0.016	0.007	0.038	0.013	0.047	0.018	0.036	0.037	0.013	0	0.004
320	D	0.464	0.642	0.023	0.002	0.022	0.035	0.003	0.01	0.013	0.008	0.012	0.017	0.008	0.042	0.029	0.041	0.01	0.031	0.024	0.02	0	0.009
321	T	0.477	0.658	0.017	0.004	0.019	0.024	0.005	0.015	0.014	0.016	0.014	0.02	0.008	0.031	0.012	0.044	0.007	0.036	0.03	0.017	0	0.008
322	G	0.505	0.674	0.019	0.001	0.02	0.03	0.004	0.019	0.016	0.011	0.015	0.011	0.005	0.031	0.015	0.043	0.007	0.049	0.02	0.007	0.001	0.003
323	N	0.519	0.685	0.025	0.002	0.025	0.034	0.003	0.007	0.014	0.009	0.011	0.012	0.008	0.039	0.014	0.037	0.005	0.036	0.019	0.01	0	0.003
324	S	0.526	0.694	0.011	0.006	0.02	0.035	0.007	0.009	0.014	0.007	0.013	0.009	0.004	0.03	0.014	0.034	0.006	0.049	0.023	0.01	0	0.005
325	S	0.542	0.704	0.012	0.002	0.022	0.028	0.004	0.009	0.019	0.008	0.013	0.011	0.005	0.035	0.007	0.036	0.009	0.048	0.018	0.007	0	0.003
326	A	0.546	0.712	0.017	0.002	0.016	0.025	0.004	0.01	0.022	0.008	0.013	0.011	0.006	0.035	0.012	0.035	0.004	0.032	0.023	0.011	0	0.003
327	R	0.557	0.72	0.012	0.001	0.015	0.032	0.003	0.011	0.02	0.009	0.01	0.013	0.007	0.034	0.014	0.034	0.006	0.031	0.017	0.009	0	0.004
328	R	0.563	0.725	0.015	0.003	0.015	0.034	0.004	0.007	0.012	0.009	0.01	0.009	0.005	0.039	0.015	0.033	0.007	0.028	0.015	0.01	0.001	0.003
329	G	0.567	0.732	0.012	0.002	0.015	0.02	0.005	0.012	0.014	0.01	0.009	0.01	0.011	0.042	0.013	0.027	0.005	0.029	0.018	0.009	0.001	0.004
330	D	0.572	0.735	0.013	0.003	0.019	0.026	0.005	0.007	0.015	0.008	0.008	0.018	0.005	0.031	0.006	0.033	0.006	0.027	0.016	0.013	0.001	0.003
331	P	0.58	0.742	0.014	0.004	0.019	0.023	0.002	0.007	0.012	0.01	0.011	0.008	0.006	0.033	0.016	0.023	0.005	0.031	0.019	0.009	0	0.004
332	P	0.578	0.739	0.014	0.002	0.023	0.029	0.004	0.008	0.011	0.007	0.011	0.012	0.004	0.029	0.018	0.019	0.006	0.035	0.014	0.009	0.001	0.004
333	T	0.584	0.742	0.012	0.002	0.02	0.037	0.004	0.009	0.007	0.009	0.009	0.013	0.003	0.027	0.008	0.025	0.006	0.029	0.02	0.006	0	0.01
334	A	0.583	0.748	0.016	0.002	0.02	0.027	0.006	0.011	0.005	0.009	0.012	0.011	0.007	0.026	0.01	0.021	0.006	0.027	0.014	0.011	0	0.01
335	D	0.588	0.75	0.011	0.002	0.016	0.02	0.004	0.013	0.01	0.007	0.013	0.011	0.004	0.035	0.012	0.018	0.008	0.028	0.019	0.01	0	0.008
336	H	0.597	0.752	0.011	0.003	0.026	0.021	0.002	0.012	0.007	0.006	0.007	0.01	0.004	0.042	0.012	0.018	0.009	0.027	0.015	0.009	0	0.006
337	G	0.596	0.752	0.011	0.002	0.02	0.016	0.002	0.012	0.005	0.01	0.013	0.009	0.006	0.05	0.013	0.016	0.009	0.023	0.016	0.009	0	0.005
338	Q	0.6	0.754	0.013	0.003	0.016	0.018	0.005	0.011	0.005	0.007	0.012	0.015	0.004	0.052	0.008	0.017	0.01	0.027	0.011	0.006	0	0.005
339	S	0.598	0.753	0.012	0.002	0.023	0.021	0.002	0.016	0.006	0.005	0.017	0.004	0.006	0.039	0.011	0.015	0.01	0.031	0.012	0.008	0	0.005
340	K	0.6	0.755	0.012	0.009	0.02	0.026	0.001	0.012	0.007	0.005	0.015	0.01	0.003	0.043	0.006	0.018	0.01	0.026	0.009	0.008	0	0.005
341	K	0.612	0.757	0.011	0.003	0.017	0.016	0.001	0.009	0.012	0.003	0.032	0.004	0.003	0.041	0.007	0.038	0.011	0.019	0.01	0.005	0	0.002
342	R	0.606	0.758	0.036	0.001	0.013	0.01	0.002	0.012	0.008	0.003	0.011	0.007	0.004	0.026	0.007	0.015	0.029	0.027	0.013	0.012	0	0.004
343	K	0.607	0.76	0.018	0.003	0.016	0.024	0.003	0.015	0.005	0.004	0.025	0.005	0.005	0.02	0.004	0.011	0.012	0.021	0.021	0.026	0	0.001
344	K	0.618	0.761	0.007	0.002	0.041	0.039	0.003	0.009	0.003	0.003	0.027	0.019	0.003	0.015	0.006	0.017	0.006	0.02	0.011	0.007	0	0.002
345	I	0.62	0.763	0.006	0	0.016	0.015	0.004	0.011	0.005	0.006	0.026	0.003	0.004	0.007	0.007	0.051	0.013	0.026	0.024	0.01	0.001	0.002
346	S	0.646	0.765	0.007	0.002	0.005	0.007	0.003	0.004	0.003	0.005	0.005	0.017	0.004	0.005	0.01	0.007	0.002	0.065	0.014	0.065	0	0.005
347	D	0.644	0.768	0.011	0.001	0.015	0.01	0	0.005	0.001	0.011	0.025	0.007	0.003	0.013	0.009	0.009	0.003	0.021	0.08	0.005	0.001	0.001
348	V	0.676	0.771	0.004	0.004	0.108	0.003	0.007	0.001	0.002	0.006	0.001	0.009	0.002	0.01	0	0.001	0.001	0.004	0.002	0.031	0.021	0.011
349	W	0.73	0.774	0.005	0.003	0.003	0.003	0.004	0.002	0.003	0.005	0.001	0.009	0.002	0.002	0.002	0.001	0	0.004	0.002	0.005	0.168	0.003
350	D	0.674	0.779	0.014	0	0.03	0.018	0	0.003	0	0.001	0.016	0.002	0.002	0.023	0.001	0.006	0.081	0.014	0.003	0.006	0	0
351	Y	0.655	0.784	0.038	0	0.022	0.015	0.003	0.008	0.019	0.003	0.004	0.003	0.002	0.014	0.001	0.007	0.001	0.022	0.007	0.042	0	0.005
352	F	0.714	0.79	0.005	0.001	0.002	0.021	0.039	0.002	0.002	0.003	0	0.109	0.003	0.002	0	0.003	0	0.004	0.004	0.006	0	0.004
353	T	0.724	0.795	0.004	0	0.121	0.008	0	0.006	0.003	0.001	0.004	0.003	0.002	0.004	0.001	0.006	0.003	0.023	0.016	0.001	0	0
354	K	0.715	0.801	0.002	0	0.006	0.007	0.001	0.001	0.001	0.004	0.098	0.001	0.002	0.008	0.003	0.027	0.022	0.007	0.004	0.002	0	0.001
355	I	0.725	0.809	0.002	0.001	0.001	0.003	0.089	0.001	0.002	0.01	0.001	0.042	0.006	0.004	0.001	0.001	0.001	0.005	0.004	0.007	0	0.01
356	F	0.728	0.813	0.003	0	0.005	0.011	0.005	0.004	0.002	0.003	0.003	0.025	0.001	0.004	0.003	0.005	0.002	0.004	0.003	0.1	0	0.003
357	A	0.778	0.838	0.107	0	0.004	0.004	0	0.001	0	0	0.003	0.014	0	0.003	0.001	0.003	0.001	0.011	0.006	0.003	0	0
358	R	0.801	0.855	0.002	0.001	0.008	0.002	0	0.001	0.001	0	0.003	0.001	0.001	0.002	0.004	0.008	0.001	0.104	0.003	0.001	0	0.001
359	D	0.82	0.867	0.001	0	0.007	0.002	0.001	0	0.004	0	0.002	0	0	0.003	0	0.094	0.002	0.016	0.001	0	0	0
360	I	0.824	0.878	0.001	0	0.002	0.001	0.001	0.001	0.001	0.001	0.001	0.084	0	0.002	0.007	0.011	0.003	0.003	0.001	0.002	0	0
361	N	0.828	0.887	0.001	0.001	0.006	0.002	0	0.001	0.001	0.001	0.001	0.002	0.002	0.024	0.001	0.003	0.002	0.065	0.001	0	0	0.001
362	G	0.824	0.899	0	0	0.002	0.002	0	0.018	0.019	0	0.001	0.002	0.001	0.009	0.002	0.032	0.006	0.005	0.001	0	0	0
363	K	0.84	0.909	0.003	0	0.022	0.03	0	0.002	0.003	0.001	0.004	0	0	0.005	0.001	0.011	0.001	0.004	0.001	0	0	0
364	V	0.85	0.921	0.004	0	0.021	0.014	0	0.012	0.001	0.001	0.003	0	0.001	0.004	0.003	0.005	0.003	0.002	0.003	0.003	0	0
365	M	0.853	0.928	0.009	0.002	0.007	0.008	0	0.002	0.003	0.001	0.003	0.002	0	0.007	0.002	0.004	0.002	0.005	0.002	0.01	0	0
366	A	0.857	0.93	0.007	0	0.003	0.01	0	0.006	0.001	0.002	0.004	0.001	0	0.003	0.003	0.003	0.003	0.01	0.006	0.006	0	0
367	Y	0.862	0.933	0.003	0	0.004	0.005	0.001	0.003	0.001	0	0.016	0.002	0.001	0.008	0.001	0.002	0.005	0.006	0.004	0.002	0	0.004
368	A	0.867	0.936	0.013	0.001	0.006	0.007	0	0.008	0.002	0.001	0.003	0.001	0.001	0.004	0.001	0.002	0.001	0.005	0.004	0.002	0	0.001
369	A	0.871	0.939	0.004	0	0.002	0.008	0	0.005	0.002	0.002	0.007	0.001	0.001	0.006	0	0.007	0.002	0.004	0.004	0.005	0	0.001
370	C	0.872	0.939	0.004	0.014	0.002	0.008	0.001	0.003	0.001	0.002	0.001	0.002	0.001	0.004	0.002	0.003	0.001	0.004	0.004	0.003	0	0.001
371	N	0.873	0.939	0.001	0	0.002	0.002	0	0.002	0.006	0.001	0.008	0.004	0.001	0.013	0.002	0.004	0.003	0.007	0.002	0.001	0	0.001
372	H	0.872	0.939	0.002	0.001	0.004	0.002	0.001	0.001	0.007	0.001	0.009	0	0	0.008	0.003	0.004	0.002	0.007	0.002	0.001	0	0.007
373	C	0.877	0.94	0.003	0.018	0.002	0.002	0.001	0.003	0.001	0.002	0.003	0.001	0	0.004	0.001	0.001	0.001	0.011	0.001	0.003	0	0.003
374	C	0.877	0.94	0.003	0.001	0.004	0.002	0	0.003	0.001	0	0.013	0.002	0	0.01	0.001	0.006	0.003	0.006	0.002	0	0	0.001
375	K	0.88	0.941	0.007	0	0.002	0.003	0	0.001	0.001	0.001	0.008	0.001	0	0.005	0.014	0.003	0.004	0.006	0.004	0.001	0	0
376	I	0.876	0.942	0.002	0.006	0.005	0.004	0	0.003	0.003	0.002	0.002	0.002	0.001	0.003	0.001	0.003	0.008	0.006	0.002	0.004	0	0
377	L	0.889	0.943	0.003	0	0	0	0.008	0	0	0.001	0	0.022	0.001	0.003	0	0.001	0	0.001	0.004	0.003	0	0.006
378	S	0.889	0.944	0.008	0	0.002	0.001	0	0.002	0.002	0.001	0.002	0.002	0.002	0.005	0.001	0.001	0.003	0.021	0.002	0.001	0	0
379	A	0.885	0.945	0.007	0.003	0.014	0.001	0.004	0.004	0	0.002	0.001	0.001	0.001	0	0	0.002	0	0.004	0.002	0.004	0	0.003
380	S	0.889	0.945	0.002	0	0.004	0.002	0.001	0.002	0.006	0	0.001	0.001	0.001	0.004	0.001	0.002	0.001	0.008	0.001	0	0	0.019
381	S	0.898	0.948	0.018	0	0.001	0.002	0.001	0.002	0.001	0	0	0.001	0	0.003	0.001	0.001	0.001	0.015	0.003	0.002	0	0
382	K	0.889	0.948	0.003	0	0.003	0.002	0	0.001	0.006	0	0.008	0.001	0	0.005	0.001	0.007	0.004	0.007	0.004	0.001	0	0
383	N	0.892	0.947	0.002	0	0.002	0.004	0	0.003	0.002	0.002	0	0.017	0.001	0.01	0	0.001	0	0.006	0.001	0	0	0.001
384	G	0.906	0.946	0.002	0	0.002	0.002	0	0.036	0.001	0	0	0	0	0.002	0.001	0.001	0	0.005	0.002	0	0	0
385	T	0.9	0.946	0.007	0	0	0	0.001	0	0	0.001	0	0.001	0	0.002	0.011	0.001	0	0.002	0.024	0.003	0	0
386	S	0.898	0.946	0.002	0	0.004	0.02	0.001	0.001	0	0	0	0	0	0.004	0	0.001	0	0.015	0.005	0	0	0
387	Q	0.893	0.947	0.001	0	0.011	0.001	0	0.001	0.013	0.001	0	0.001	0.001	0.008	0	0.005	0	0.005	0.003	0.001	0	0
388	L	0.909	0.948	0.001	0	0	0	0.007	0	0.001	0	0	0.033	0.002	0.001	0	0.001	0	0.001	0.002	0.003	0	0.001
389	A	0.901	0.95	0.003	0	0.001	0.001	0	0.001	0.003	0.002	0.023	0.001	0.001	0.002	0	0.002	0.003	0.003	0	0.002	0.001	0
390	R	0.902	0.95	0	0	0.003	0.001	0	0.002	0.002	0	0.019	0.002	0	0.004	0	0.001	0.012	0.001	0.002	0	0	0
391	H	0.918	0.951	0	0	0.023	0.001	0	0	0.022	0	0	0	0	0.001	0	0.001	0.001	0	0	0	0	0
392	A	0.91	0.953	0.002	0	0	0.001	0	0	0.002	0.004	0.001	0.026	0.002	0.002	0	0.001	0.001	0.001	0.001	0.001	0	0
393	C	0.913	0.955	0.001	0.001	0.002	0.024	0	0.001	0	0	0.003	0	0.001	0.005	0	0.001	0.001	0.002	0	0	0	0
394	P	0.911	0.956	0.002	0	0.003	0.018	0	0	0.001	0.001	0.006	0	0.001	0.002	0.001	0	0.001	0.004	0.003	0.001	0	0
395	C	0.928	0.959	0	0.029	0	0.001	0	0	0.001	0	0	0.001	0	0.001	0	0.004	0	0.001	0.001	0	0	0
396	K	0.924	0.961	0	0	0	0.005	0	0	0.001	0	0.002	0	0	0.002	0	0.021	0	0.003	0.001	0.001	0	0
397	F	0.926	0.966	0.001	0.001	0.002	0.001	0.001	0	0.001	0	0.005	0	0.002	0.013	0	0.002	0.001	0.003	0.001	0	0	0
398	K	0.949	0.978	0.001	0	0	0	0	0	0	0	0.003	0.008	0.001	0.002	0	0.001	0.001	0	0.001	0.001	0	0.001
399	P	0.956	0.982	0.001	0	0.002	0.002	0	0	0.002	0	0	0	0	0.001	0.005	0.001	0.001	0.002	0	0	0	0
400	V	0.962	0.985	0	0	0.001	0.002	0	0	0	0	0.001	0.001	0	0.001	0	0.002	0.001	0.002	0	0.001	0	0
401	E	0.967	0.987	0	0	0.001	0	0	0	0.001	0	0.001	0	0	0.003	0	0.001	0	0.003	0	0.001	0	0
402	A	0.976	0.99	0.003	0	0.002	0	0	0	0	0	0	0	0	0.001	0	0.002	0	0	0.001	0	0	0
403	G	0.979	0.992	0	0	0.001	0	0	0.001	0	0	0	0	0	0.001	0	0.001	0	0.002	0.001	0	0	0
404	R	0.987	0.995	0	0	0	0.001	0	0	0	0	0.001	0	0	0	0	0.001	0.001	0	0.001	0	0	0
405	N	0.99	0.996	0	0	0.001	0	0	0	0	0	0	0	0	0.001	0	0.001	0	0	0	0	0	0
406	A	0.994	0.998	0	0	0	0	0	0	0	0	0	0	0	0	0	0.001	0	0	0	0	0	0
407	K	0.997	0.999	0	0	0	0	0	0	0	0	0.001	0	0	0	0	0	0	0	0	0	0	0
408	D	0.999	1	0	0	0	0	0	0	0	0	0	0	0	0	0	0	0	0	0	0	0	0
